# Supplementary material for: Wasted Biomaterials from Crustaceans as a Compliant Natural Product Regarding Microbiological, Antibacterial Properties and Heavy Metal Content for Reuse in Blue Bioeconomy: A Preliminary Study
Source: Materials (Basel). 2021 Aug 13;14(16):4558. doi: 10.3390/ma14164558 (PMC8399662; doi:10.3390/ma14164558)
Supplement: Supplementary file 1 [file materials-14-04558-s001.zip]

Archive with 1 entries (1 files):
- materials-1278992-supplementary.pdf
